# Supplementary material for: Prevention of Surgery-Induced Dry Eye by Diquafosol Eyedrops after Femtosecond Laser-Assisted Cataract Surgery
Source: J Clin Med. 2022 Sep 28;11(19):5757. doi: 10.3390/jcm11195757 (PMC9572360; doi:10.3390/jcm11195757)
Supplement: Supplementary file 1 [file jcm-11-05757-s001.zip]

Archive with 1 entries (1 files):
- jcm-1917790-supplementary.pdf
